# Supplementary material for: Sex-specific early cognitive changes are linked to global and pathway-specific genetic risk for Alzheimer’s disease in at-risk individuals
Source: Biol Sex Differ. 2026 Feb 17;17:56. doi: 10.1186/s13293-025-00800-w (PMC13014877; doi:10.1186/s13293-025-00800-w)
Supplement: Supplementary file 1 — Supplementary Material 1 [file 13293_2025_800_MOESM1_ESM.zip]

Archive with 15 entries (15 files):
- Supplementary Material Revision/ST1.xlsx
- Supplementary Material Revision/ST10.xlsx
- Supplementary Material Revision/ST11.xlsx
- Supplementary Material Revision/ST12.xlsx
- Supplementary Material Revision/ST2.xlsx
- Supplementary Material Revision/ST3.xlsx
- Supplementary Material Revision/ST4.xlsx
- Supplementary Material Revision/ST5.xlsx
- Supplementary Material Revision/ST6.xlsx
- Supplementary Material Revision/ST7.xlsx
- Supplementary Material Revision/ST8.xlsx
- Supplementary Material Revision/ST9.xlsx
- Supplementary Material Revision/Supplementary Figure 1.png
- Supplementary Material Revision/Supplementary Figure 2.png
- Supplementary Material Revision/SupplementaryResults_3WayInt.xlsx
