# Supplementary material for: Sex-specific early cognitive changes are linked to global and pathway-specific genetic risk for Alzheimer’s disease in at-risk individuals
Source: Biol Sex Differ. 2026 Feb 17;17:56. doi: 10.1186/s13293-025-00800-w (PMC13014877; doi:10.1186/s13293-025-00800-w)
Supplement: Supplementary file 1 — Supplementary Material 1 [file 13293_2025_800_MOESM1_ESM.zip › Supplementary Material Revision/ST1.xlsx]

## Sheet: All
Cluster 1 Immune System	Cluster 2 External stimuli signaling	Cluster 3 Amyloid mechanism	Cluster 4 Complex lipoprotein metabolism	Cluster 5 Cholesterol efflux
rs2070902	rs2070902	rs3740688	rs889555	rs2508690
rs61821087	rs3740688	rs10458914	rs2532276	rs642949
rs6690215	rs61932117	rs117618017	rs7412	rs12590654
rs679515	rs753127	rs889555	rs1064725	rs889555
rs12148472	rs7401792	rs5848	rs3997700	rs2532276
rs889555	rs12590654	rs2532276	rs35853021	rs58124010
rs2532276	rs12148472	rs7260482	rs79701229	rs62134211
rs7260482	rs11150581	rs73035602	rs561654715	rs11669351
rs73035602	rs889555	rs117737673	rs157580	rs3815170
rs147211387	rs8056564	rs117012738	rs73936968	rs72973584
rs365653	rs2532276	rs1135062	rs117264457	rs4147910
rs393584	rs12325828	rs3865444	rs549854089	rs7412
rs11665676	rs58124010	rs6014724	rs769448	rs1064725
rs2781753	rs117737673	rs481139	rs769452	rs2781753
rs4455662	rs117012738	rs3997700	rs1081105	rs11898274
rs9267951	rs1135062	rs35251323	rs72654472	rs10200967
rs72843213	rs75987583	rs12540656	rs547648737	rs11691237
rs1967688	rs3865444	rs62474771	rs72654445	rs11682186
rs3763313	rs2781753	rs7384878	rs3925681	rs12989701
rs17208902	rs731170	rs73223431	rs73033507	rs4663105
rs4335021	rs11100203	rs821226	rs114533385	rs3997700
rs9268811	rs10077003	rs144805094	rs118004808	rs35146386
rs28895192	rs9267951	rs75661793	rs79429216	rs4727449
rs9269084	rs1967688	rs144908353	rs5158	rs11218343
rs71536508	rs3763313	rs846879	rs5167	rs11234491
rs34855541	rs17208902	rs146288020	rs12709888	rs35992035
rs34415150	rs4335021	rs112027066	rs190651665	rs72962020
rs9270551	rs9268811	rs117314554	rs1224557418	rs11234562
rs35371668	rs28895192	rs138443964	rs143674704	rs10792832
rs9270856	rs9269084	rs139267469		rs55690962
rs9270893	rs71536508	rs111780744		rs117258942
rs481139	rs34855541	rs56210316		rs147097969
rs6605556	rs34415150	rs142034848		rs35853021
rs1846190	rs9270551	rs2965155		rs11879091
rs17843604	rs35371668	rs12984266		rs79701229
rs9274791	rs9270856	rs140824606		rs561654715
rs9275156	rs9270893	rs866541279		rs157580
rs71205203	rs481139	rs372019933		rs73936968
rs35120848	rs6605556	rs180887453		rs117264457
rs3873453	rs1846190	rs142092405		rs549854089
rs6935940	rs17843604	rs547509922		rs769448
rs5024431	rs9274791	rs34978331		rs769452
rs3997700	rs9275156	rs147711004		rs1081105
rs61821016	rs71205203	rs2972561		rs72654472
rs78568716	rs35120848	rs1203465523		rs547648737
rs144805094	rs3873453	rs55840414		rs72654445
rs75661793	rs3997700	rs28867410		rs3925681
rs144908353	rs35251323	rs3212930		rs73033507
rs846879	rs12540656	rs117034857		rs114533385
rs146288020	rs62474771	rs113934205		rs118004808
rs112027066	rs10228764	rs62109650		rs79429216
rs117314554	rs7384878	rs139126986		rs5158
rs138443964	rs73223431	rs467021		rs5167
rs139267469	rs545361651	rs2437104		rs12709888
rs111780744	rs7084953	rs7809394		rs190651665
rs56210316	rs7085274	rs34181358		rs1224557418
rs142034848	rs8009153			rs143674704
rs2965155	rs55802822			rs192775394
rs12984266	rs147097969			rs149553138
rs111740474	rs142864748			rs76971643
rs62117160	rs72747098			rs117748693
rs74607435	rs7342692			rs10469272
rs11881529	rs77713912			rs117783785
rs2927437	rs11879091			rs8113128
rs75599500	rs139632081			rs2627645
rs144099906	rs12462098			rs185181700
rs8100197	rs4251842			rs17014873
rs62117205	rs193249943			rs2276574
rs193249943	rs574805931			rs35968837
rs574805931	rs80168591			rs467021
rs547509922	rs112450640			rs356181
rs34978331	rs2889414			rs1532278
rs147711004	rs2967668			rs138529507
rs2972561	rs140824606
rs1203465523	rs866541279
rs55840414	rs372019933
rs138607350	rs180887453
rs183427010	rs142092405
rs112283362	rs547509922
rs71352236	rs34978331
rs79701229	rs147711004
rs116967764	rs2972561
rs561654715	rs1203465523
rs157580	rs55840414
rs73936968	rs3212930
rs117264457	rs113934205
rs549854089	rs62109650
rs769448	rs146098289
rs769452	rs139126986
rs72654472	rs139651162
rs72654445	rs6705834
rs35194062	rs7569598
rs531438766	rs7597763
rs35194383	rs4504245
rs34874378	rs113014680
rs28697575	rs2624217
rs142380271	rs9271109
rs35057129	rs77579690
rs34827707	rs187370608
rs76856627	rs9381563
rs1968449	rs2437104
rs183042764	rs7809394
rs6705834	rs34181358
rs7569598	rs2565067
rs7597763
rs4504245
rs9271109
rs114430970
rs9275058
rs1532278
rs138529507
Supplementary Table 1. SNPs ids of the genetic variants included in the pathway PRS for each cluster.
