# Supplementary material for: Sex-specific early cognitive changes are linked to global and pathway-specific genetic risk for Alzheimer’s disease in at-risk individuals
Source: Biol Sex Differ. 2026 Feb 17;17:56. doi: 10.1186/s13293-025-00800-w (PMC13014877; doi:10.1186/s13293-025-00800-w)
Supplement: Supplementary file 1 — Supplementary Material 1 [file 13293_2025_800_MOESM1_ESM.zip › Supplementary Material Revision/ST10.xlsx]

## Sheet: Full 1
A. WOMEN AB +
Model	N	Beta	SE	T	P	CI lower	CI upper
ChangeMemory ~ pathAMYLOID+ Age+Education+Time_Visits	65	-0.054	0.057	-0.943	0.35	-0.168	0.06
ChangeMemory ~ pathCHOLEFFLUX+ Age+Education+Time_Visits	65	-0.075	0.057	-1.313	0.194	-0.19	0.039
ChangeMemory ~ pathSTIMULUS+ Age+Education+Time_Visits	65	-0.06	0.057	-1.062	0.292	-0.174	0.053
ChangeMemory ~ pathIMMUNE+ Age+Education+Time_Visits	65	-0.083	0.058	-1.444	0.154	-0.198	0.032
ChangeMemory ~ pathCOMPLEX+ Age+Education+Time_Visits	65	-0.036	0.058	-0.623	0.536	-0.153	0.08
ChangeMemory ~ pathAMYLOID_noAPOE + Age+Education+Time_Visits+APOE-ε4 carriership	65	-0.032	0.058	-0.56	0.578	-0.148	0.083
ChangeMemory ~ pathCHOLEFFLUX_noAPOE+ Age+Education+Time_Visits+APOE-ε4 carriership	65	-0.098	0.057	-1.722	0.09	-0.211	0.016
ChangeMemory ~ pathSTIMULUS_noAPOE+ Age+Education+Time_Visits+APOE-ε4 carriership	65	-0.062	0.057	-1.089	0.281	-0.176	0.052
ChangeMemory ~ pathIMMUNE_noAPOE+ Age+Education+Time_Visits+APOE-ε4 carriership	65	-0.102	0.056	-1.813	0.075	-0.215	0.011
ChangeMemory ~ pathCOMPLEX_noAPOE+ Age+Education+Time_Visits+APOE-ε4 carriership	65	-0.027	0.058	-0.455	0.651	-0.143	0.09
ChangeExecutive ~ pathAMYLOID_noAPOE + Age+Education+Time_Visits+APOE-ε4 carriership	65	-0.108	0.067	-1.595	0.116	-0.242	0.027
ChangeExecutive ~ pathCHOLEFFLUX_noAPOE+ Age+Education+Time_Visits+APOE-ε4 carriership	65	-0.174	0.066	-2.65	0.01	-0.305	-0.043
ChangeExecutive ~ pathSTIMULUS_noAPOE+ Age+Education+Time_Visits+APOE-ε4 carriership	65	-0.147	0.066	-2.235	0.029	-0.279	-0.015
ChangeExecutive ~ pathIMMUNE_noAPOE+ Age+Education+Time_Visits+APOE-ε4 carriership	65	-0.122	0.067	-1.824	0.073	-0.256	0.012
ChangeExecutive ~ pathCOMPLEX_noAPOE+ Age+Education+Time_Visits+APOE-ε4 carriership	65	0.027	0.069	0.383	0.703	-0.112	0.166
B. WOMEN AB -
Model	N	Beta	SE	T	P	CI lower	CI upper
ChangeExecutive ~ pathAMYLOID_noAPOE + Age+Education+Time_Visits+APOE-ε4 carriership	115	-0.078	0.039	-2.021	0.046	-0.154	-0.002
ChangeExecutive ~ pathCHOLEFFLUX_noAPOE+ Age+Education+Time_Visits+APOE-ε4 carriership	115	-0.062	0.039	-1.584	0.116	-0.139	0.016
ChangeExecutive ~ pathSTIMULUS_noAPOE+ Age+Education+Time_Visits+APOE-ε4 carriership	115	-0.108	0.038	-2.846	0.005	-0.184	-0.033
ChangeExecutive ~ pathIMMUNE_noAPOE+ Age+Education+Time_Visits+APOE-ε4 carriership	115	-0.096	0.039	-2.474	0.015	-0.174	-0.019
ChangeExecutive ~ pathCOMPLEX_noAPOE+ Age+Education+Time_Visits+APOE-ε4 carriership	115	-0.027	0.039	-0.675	0.501	-0.104	0.051
Supplementary Table 10. Sensitivity analysis for the significant sex-ABstatus-stratified models in women with pathPRS as predictors
