# Supplementary material for: Sex-specific early cognitive changes are linked to global and pathway-specific genetic risk for Alzheimer’s disease in at-risk individuals
Source: Biol Sex Differ. 2026 Feb 17;17:56. doi: 10.1186/s13293-025-00800-w (PMC13014877; doi:10.1186/s13293-025-00800-w)
Supplement: Supplementary file 1 — Supplementary Material 1 [file 13293_2025_800_MOESM1_ESM.zip › Supplementary Material Revision/ST11.xlsx]

## Sheet: Full 1
A. MEN AB +
Model	N	Beta	SE	T	P	CI lower	CI upper
Change Attention ~ PRS_ADnoAPOE + Age+Education+Time_Visits+CAIDE_20_M1	44	-0.13	0.071	-1.838	0.075	-0.273	0.014
Change Attention ~ PRS_ADnoAPOE + Age+Education+Time_Visits+AD_signature	44	-0.135	0.063	-2.161	0.037	-0.262	-0.008
Change Attention ~ PRS_ADnoAPOE + Age+Education+Time_Visits+ATgroup	44	-0.135	0.065	-2.076	0.045	-0.266	-0.003
Change Attention ~ PRS_ADnoAPOE + Age+Education+Time_Visits+APOE-ε4 carriership	44	-0.14	0.061	-2.278	0.028	-0.264	-0.016
B. MEN AB -
Model	N	Beta	SE	T	P	CI lower	CI upper
Change Visual ~ PRS_ADnoAPOE + Age+Education+Time_Visits+CAIDE_20_M1	83	-0.251	0.076	-3.317	0.001	-0.402	-0.1
Change Visual ~ PRS_ADnoAPOE + Age+Education+Time_Visits+AD_signature	83	-0.218	0.073	-2.965	0.004	-0.364	-0.072
Change Visual ~ PRS_ADnoAPOE + Age+Education+Time_Visits+APOE-ε4 carriership	83	-0.168	0.074	-2.261	0.027	-0.316	-0.02
Supplementary Table 11. Sensitivity analysis for the significant sex-ABstatus-stratified models in men
