# Supplementary material for: Sex-specific early cognitive changes are linked to global and pathway-specific genetic risk for Alzheimer’s disease in at-risk individuals
Source: Biol Sex Differ. 2026 Feb 17;17:56. doi: 10.1186/s13293-025-00800-w (PMC13014877; doi:10.1186/s13293-025-00800-w)
Supplement: Supplementary file 1 — Supplementary Material 1 [file 13293_2025_800_MOESM1_ESM.zip › Supplementary Material Revision/ST12.xlsx]

## Sheet: Full 1
A. MEN AB +
Model	N	Beta	SE	T	P	CI lower	CI upper
ChangeAttention ~ pathAMYLOID_noAPOE + Age+Education+Time_Visits+APOE-ε4 carriership	44	-0.112	0.062	-1.8	0.08	-0.237	0.014
ChangeAttention ~ pathCHOLEFFLUX_noAPOE+ Age+Education+Time_Visits+APOE-ε4 carriership	44	-0.075	0.062	-1.211	0.234	-0.201	0.051
ChangeAttention ~ pathSTIMULUS_noAPOE+ Age+Education+Time_Visits+APOE-ε4 carriership	44	-0.204	0.056	-3.613	0.001	-0.319	-0.09
ChangeAttention ~ pathIMMUNE_noAPOE+ Age+Education+Time_Visits+APOE-ε4 carriership	44	-0.085	0.064	-1.317	0.196	-0.215	0.045
ChangeAttention ~ pathCOMPLEX_noAPOE+ Age+Education+Time_Visits+APOE-ε4 carriership	44	-0.071	0.063	-1.131	0.265	-0.199	0.056
B. MEN AB -
Model	N	Beta	SE	T	P	CI lower	CI upper
ChangeVisual ~ pathAMYLOID_noAPOE + Age+Education+Time_Visits+APOE-ε4 carriership	83	0.014	0.075	0.187	0.852	-0.135	0.163
ChangeVisual ~ pathCHOLEFFLUX_noAPOE+ Age+Education+Time_Visits+APOE-ε4 carriership	83	-0.082	0.073	-1.112	0.27	-0.228	0.065
ChangeVisual ~ pathSTIMULUS_noAPOE+ Age+Education+Time_Visits+APOE-ε4 carriership	83	-0.083	0.074	-1.115	0.269	-0.231	0.065
ChangeVisual ~ pathIMMUNE_noAPOE+ Age+Education+Time_Visits+APOE-ε4 carriership	83	-0.074	0.073	-1.019	0.311	-0.22	0.071
ChangeVisual ~ pathCOMPLEX_noAPOE+ Age+Education+Time_Visits+APOE-ε4 carriership	83	-0.033	0.075	-0.436	0.664	-0.183	0.117
Supplementary Table 12. Sensitivity analysis for the significant sex-ABstatus-stratified models in men with pathPRS as predictors
