# Supplementary material for: Sex-specific early cognitive changes are linked to global and pathway-specific genetic risk for Alzheimer’s disease in at-risk individuals
Source: Biol Sex Differ. 2026 Feb 17;17:56. doi: 10.1186/s13293-025-00800-w (PMC13014877; doi:10.1186/s13293-025-00800-w)
Supplement: Supplementary file 1 — Supplementary Material 1 [file 13293_2025_800_MOESM1_ESM.zip › Supplementary Material Revision/ST2.xlsx]

## Sheet: Table 2
	Men N=131 (41%)			Women N=187 (59%)
	Aβ- N=87 (66%)	Aβ+ N=44 (34%)	p-value	Aβ- N=122 (65%)	Aβ+ N=65 (35%)	p-value
Demographics
Age (median, IQR)	61.9 [58.4; 64.3]	63.4 [59.3; 65.6]	0.246	59.4 [56.1; 63.7]	62.5 [58.5; 65.7]	0.004
Years of education (median, IQR)	15.0 [12.0; 18.0]	17.0 [12.0; 17.0]	0.512	12.5 [10.0; 17.0]	12.0 [8.00; 15.0]	0.010
APOE-ε4 status (n, %)			0.002			<0.001
Non-carriers	42 (48.3%)	8 (18.2%)		77 (63.1%)	19 (29.2%)
Carriers	45 (51.7%)	36 (81.8%)		45 (36.9%)	46 (70.8%)
Tau profile			0.021			<0.001
T-	83 (95.4%)	36 (81.8%)		115 (94.3%)	48 (73.8%)
T+	4 (4.60%)	8 (18.2%)		7 (5.74%)	17 (26.2%)
AD brain Dickerson Signature	2.44 [2.36; 2.49]	2.44 [2.39; 2.49]	0.448	2.45 [2.40; 2.51]	2.47 [2.41; 2.51]	0.863
CAIDE-I	7.00 [5.00; 8.00]	7.00 [5.00; 8.50]	0.414	5.00 [4.00; 7.00]	6.00 [4.00; 8.00]	0.081
Cognitive composites, baseline (median, IQR)
Attention	0.20 [-0.16; 0.71]	0.26 [-0.24; 0.64]	0.587	-0.12 [-0.62; 0.34]	-0.24 [-0.78; 0.33]	0.424
Memory	-0.17 [-0.46; 0.29]	0.07 [-0.20; 0.30]	0.137	0.19 [-0.26; 0.64]	0.07 [-0.48; 0.42]	0.031
Executive function	0.16 [-0.30; 0.65]	0.16 [-0.31; 0.54]	0.595	-0.01 [-0.53; 0.49]	-0.22 [-0.96; 0.48]	0.081
Language	0.18 [-0.49; 0.95]	0.37 [-0.59; 0.95]	0.514	-0.01 [-0.78; 0.76]	0.18 [-0.59; 0.95]	0.551
Visual	0.54 [-0.03; 0.94]	0.21 [-0.21; 0.89]	0.225	-0.17 [-0.85; 0.45]	-0.29 [-0.85; 0.21]	0.304
PACC	0.10 [-0.31; 0.37]	0.18 [-0.08; 0.48]	0.209	0.14 [-0.40; 0.52]	-0.17 [-0.61; 0.39]	0.044
Cognitive composites, rate of change (median, IQR)
Attention	-0.05 [-0.33; 0.21]	-0.02 [-0.37; 0.17]	0.819	0.17 [-0.16; 0.53]	0.05 [-0.24; 0.39]	0.104
Memory	0.15 [-0.21; 0.27]	-0.05 [-0.28; 0.24]	0.209	0.03 [-0.16; 0.28]	-0.05 [-0.29; 0.24]	0.191
Executive function	-0.04 [-0.35; 0.21]	-0.08 [-0.39; 0.04]	0.128	0.06 [-0.18; 0.32]	-0.08 [-0.46; 0.18]	0.045
Language	-0.19 [-0.67; 0.58]	-0.19 [-0.77; 0.19]	0.247	0.00 [-0.58; 0.58]	-0.39 [-0.58; 0.39]	0.276
Visual	0.00 [-0.36; 0.48]	0.11 [-0.30; 0.48]	0.748	0.06 [-0.33; 0.43]	0.05 [-0.41; 0.50]	0.700
PACC	0.07 [-0.21; 0.39]	-0.12 [-0.39; 0.05]	0.001	0.08 [-0.12; 0.30]	-0.04 [-0.21; 0.26]	0.056
Difference between time of cognitive visit (median, IQR)	3.14 [2.91; 3.44]	3.12 [2.95; 3.41]	0.654	3.23 [3.02; 3.46]	3.08 [2.93; 3.41]	0.122
AD polygenic risk scores (median, IQR)
PRS AD	-0.04 [-0.14; 0.12]	0.04 [-0.09; 0.21]	0.083	-0.06 [-0.20; 0.07]	0.03 [-0.14; 0.12]	0.040
PRS AD (excluding APOE region)	-0.10 [-0.17; -0.02]	-0.13 [-0.21; -0.01]	0.697	-0.13 [-0.19; -0.03]	-0.14 [-0.24; 0.03]	0.805
Pathway-specific AD polygenic risk scores (median, IQR)
Amyloid pathway	0.03 [-0.17; 0.23]	-0.03 [-0.15; 0.12]	0.823	-0.02 [-0.18; 0.13]	-0.05 [-0.19; 0.12]	0.869
Cholesterol efflux pathway	0.15 [-0.09; 0.39]	0.32 [0.15; 0.55]	0.003	-0.02 [-0.23; 0.26]	0.15 [-0.09; 0.43]	0.009
Stimulus pathway	-0.14 [-0.31; 0.02]	-0.18 [-0.34; 0.06]	0.981	-0.11 [-0.25; 0.02]	-0.11 [-0.27; 0.04]	0.644
Immune pathway	-0.36 [-0.52; -0.21]	-0.30 [-0.47; -0.10]	0.318	-0.32 [-0.45; -0.18]	-0.29 [-0.44; -0.08]	0.330
Complex lipoprotein pathway	-0.27 [-0.61;0.19]	0.24 [-0.27; 0.65]	0.002	-0.34 [-0.69; 0.07]	-0.10 [-0.60; 0.46]	0.037
Amyloid pathway (excluding APOE region)	0.21 [0.00;0.48]	0.24 [0.04; 0.40]	0.969	0.18 [-0.03; 0.41]	0.12 [-0.09; 0.40]	0.685
Cholesterol efflux pathway (excluding APOE region)	0.51 [0.12;0.76]	0.45 [0.26; 0.83]	0.530	0.36 [0.01; 0.72]	0.43 [0.09; 0.84]	0.218
Stimulus pathway (excluding APOE region)	-0.10 [-0.30;0.05]	-0.14 [-0.31; 0.06]	0.800	-0.08 [-0.21; 0.02]	-0.10 [-0.27; 0.02]	0.574
Immune pathway (excluding APOE region)	-0.25 [-0.46;-0.02]	-0.24 [-0.52; 0.05]	0.761	-0.22 [-0.40; 0]	-0.20 [-0.40; 0.09]	0.988
Complex lipoprotein pathway (excluding APOE region)	-0.77 [-0.86;0.02]	-0.04 [-0.84; 0.81]	0.134	-0.05 [-0.84; 0.02]	-0.77 [-0.86; 0.02]	0.469
Supplementary Table 2. Participant’s characteristics according to sex and amyloid beta (Aβ) status. Footnote: for continuous variables, median value and the interquartile range were reported when the variables were non-normally distributed. Counts and percentage per group were reported for categorical variables. P-values correspond to F-test (continuous variables) and χ2 test (categorical variabl…
