# Supplementary material for: Sex-specific early cognitive changes are linked to global and pathway-specific genetic risk for Alzheimer’s disease in at-risk individuals
Source: Biol Sex Differ. 2026 Feb 17;17:56. doi: 10.1186/s13293-025-00800-w (PMC13014877; doi:10.1186/s13293-025-00800-w)
Supplement: Supplementary file 1 — Supplementary Material 1 [file 13293_2025_800_MOESM1_ESM.zip › Supplementary Material Revision/ST3.xlsx]

## Sheet: Full 1
Model	N	Beta	SE	T	P	CI lower	CI upper	R2	Adj.R2	P.adj
Change Attention ~ PRSAD*Sex + Age+Education+Time_Visits+ABstatus	307	0.030	0.063	0.476	0.635	-0.093	0.153	0.085	0.064	0.999
Change Memory ~ PRSAD*Sex + Age+Education+Time_Visits+ABstatus	307	0.056	0.045	1.256	0.210	-0.032	0.144	0.032	0.009	0.631
Change Executive ~ PRSAD*Sex + Age+Education+Time_Visits+ABstatus	307	-0.085	0.050	-1.682	0.094	-0.184	0.014	0.062	0.040	0.374
Change Language ~ PRSAD*Sex + Age+Education+Time_Visits+ABstatus	307	-0.002	0.098	-0.022	0.982	-0.196	0.191	0.013	-0.010	0.999
Change Visual ~ PRSAD*Sex + Age+Education+Time_Visits+ABstatus	307	0.000	0.077	0.000	1.000	-0.151	0.151	0.048	0.025	0.999
Change PACC ~ PRSAD*Sex + Age+Education+Time_Visits+ABstatus	307	0.002	0.048	0.033	0.974	-0.092	0.095	0.046	0.024	0.999
Change Attention ~ PRSADnoAPOE*Sex + Age+Education+Time_Visits+ABstatus	307	0.010	0.062	0.162	0.871	-0.112	0.132	0.083	0.061	0.999
Change Memory ~ PRSADnoAPOE*Sex + Age+Education+Time_Visits+ABstatus	307	0.012	0.044	0.267	0.789	-0.075	0.099	0.032	0.009	0.999
Change Executive ~ PRSADnoAPOE*Sex + Age+Education+Time_Visits+ABstatus	307	-0.122	0.049	-2.494	0.013	-0.218	-0.026	0.104	0.083	0.158
Change Language ~ PRSADnoAPOE*Sex + Age+Education+Time_Visits+ABstatus	307	-0.050	0.097	-0.511	0.610	-0.242	0.142	0.014	-0.009	0.999
Change Visual ~ PRSADnoAPOE*Sex + Age+Education+Time_Visits+ABstatus	307	0.161	0.075	2.128	0.034	0.012	0.309	0.064	0.042	0.205
Change PACC ~ PRSADnoAPOE*Sex + Age+Education+Time_Visits+ABstatus	307	-0.022	0.047	-0.467	0.641	-0.115	0.071	0.049	0.027	0.999
Supplementary Table 3. Results of the generalized linear models for the association between the interaction term PRS*Sex and changes in cognitive performance. Legend: men were the reference group in the interaction term between PRS*sex. Effect size is reported for the B coefficient of the interaction term between standardized PRS and sex.
