# Supplementary material for: Sex-specific early cognitive changes are linked to global and pathway-specific genetic risk for Alzheimer’s disease in at-risk individuals
Source: Biol Sex Differ. 2026 Feb 17;17:56. doi: 10.1186/s13293-025-00800-w (PMC13014877; doi:10.1186/s13293-025-00800-w)
Supplement: Supplementary file 1 — Supplementary Material 1 [file 13293_2025_800_MOESM1_ESM.zip › Supplementary Material Revision/ST4.xlsx]

## Sheet: Full 1
Model	N	Beta	SE	T	P	CI lower	CI upper
Change Executive ~ PRS_ADnoAPOE*Sex + Age+Education+Time_Visits+ CAIDE	307	-0.128	0.051	-2.492	0.013	-0.230	-0.027
Change Executive ~ PRS_ADnoAPOE*Sex + Age+Education+Time_Visits+ AD signature	307	-0.127	0.049	-2.594	0.010	-0.223	-0.031
Change Executive ~ PRS_ADnoAPOE*Sex + Age+Education+Time_Visits+ AT	307	-0.115	0.049	-2.349	0.019	-0.211	-0.019
Change Executive ~ PRS_ADnoAPOE*Sex + Age+Education+Time_Visits+ APOE-ε4 carriership	307	-0.084	0.048	-1.770	0.078	-0.178	0.009
Change Visual ~ PRS_ADnoAPOE*Sex + Age+Education+Time_Visits+ CAIDE	307	0.176	0.077	2.295	0.022	0.025	0.327
Change Visual ~ PRS_ADnoAPOE*Sex + Age+Education+Time_Visits+ AD signature	307	0.160	0.076	2.093	0.037	0.010	0.310
Change Visual ~ PRS_ADnoAPOE*Sex + Age+Education+Time_Visits+ AT	307	0.167	0.076	2.212	0.028	0.018	0.316
Change Visual ~ PRS_ADnoAPOE*Sex + Age+Education+Time_Visits+ APOE-ε4 carriership	307	0.208	0.073	2.861	0.005	0.065	0.352
Supplementary Table 4. Sensitivity analysis exploring the interaction between sex and pathPRS for the significant sex-PRS interactions
