# Supplementary material for: Sex-specific early cognitive changes are linked to global and pathway-specific genetic risk for Alzheimer’s disease in at-risk individuals
Source: Biol Sex Differ. 2026 Feb 17;17:56. doi: 10.1186/s13293-025-00800-w (PMC13014877; doi:10.1186/s13293-025-00800-w)
Supplement: Supplementary file 1 — Supplementary Material 1 [file 13293_2025_800_MOESM1_ESM.zip › Supplementary Material Revision/ST5.xlsx]

## Sheet: Full 1
Model	N	Beta	SE	T	P	CI lower	CI upper
ChangeExecutive ~ pathAMYLOID_noAPOE*Sex + Age+Education+Time_Visits+ABstatus+APOE-ε4 carriership	307	-0.024	0.050	-0.475	0.635	-0.123	0.075
ChangeExecutive ~ pathCHOLEFFLUX_noAPOE*Sex + Age+Education+Time_Visits+ABstatus+APOE-ε4 carriership	307	-0.087	0.050	-1.744	0.082	-0.184	0.011
ChangeExecutive ~ pathSTIMULUS_noAPOE*Sex+ Age+Education+Time_Visits+ABstatus+APOE-ε4 carriership	307	-0.100	0.049	-2.052	0.041	-0.196	-0.004
ChangeExecutive ~ pathIMMUNE_noAPOE*Sex + Age+Education+Time_Visits+ABstatus+APOE-ε4 carriership	307	-0.102	0.049	-2.068	0.040	-0.199	-0.005
ChangeExecutive ~ pathCOMPLEX_noAPOE*Sex + Age+Education+Time_Visits+ABstatus+APOE-ε4 carriership	307	0.015	0.050	0.300	0.764	-0.084	0.114
ChangeVisual~ pathAMYLOID_noAPOE*Sex + Age+Education+Time_Visits+ABstatus+APOE-ε4 carriership	307	-0.035	0.077	-0.453	0.651	-0.186	0.116
ChangeVisual~ pathCHOLEFFLUX_noAPOE*Sex + Age+Education+Time_Visits+ABstatus+APOE-ε4 carriership	307	0.042	0.076	0.545	0.586	-0.108	0.191
ChangeVisual~ pathSTIMULUS_noAPOE*Sex+ Age+Education+Time_Visits+ABstatus+APOE-ε4 carriership	307	0.053	0.075	0.704	0.482	-0.095	0.201
ChangeVisual~ pathIMMUNE_noAPOE*Sex + Age+Education+Time_Visits+ABstatus+APOE-ε4 carriership	307	0.071	0.076	0.944	0.346	-0.077	0.220
ChangeVisual~ pathCOMPLEX_noAPOE*Sex + Age+Education+Time_Visits+ABstatus+APOE-ε4 carriership	307	-0.067	0.075	-0.885	0.377	-0.215	0.082
Supplementary Table 5. Sensitivity analysis exploring the interaction between sex and pathPRS for the significant sex-PRS interactions
