# Supplementary material for: Sex-specific early cognitive changes are linked to global and pathway-specific genetic risk for Alzheimer’s disease in at-risk individuals
Source: Biol Sex Differ. 2026 Feb 17;17:56. doi: 10.1186/s13293-025-00800-w (PMC13014877; doi:10.1186/s13293-025-00800-w)
Supplement: Supplementary file 1 — Supplementary Material 1 [file 13293_2025_800_MOESM1_ESM.zip › Supplementary Material Revision/ST6.xlsx]

## Sheet: Full 1
B. Sensitivity Analysis: Stratified models by Sex
WOMEN
Model	N	Beta	SE	T	P	CI lower	CI upper
Change Executive ~ PRS_AD + Age+Education+Time_Visits+ABstatus+CAIDE_20_M1	180	-0.086	0.038	-2.248	0.026	-0.162	-0.01
Change Executive ~ PRS_AD + Age+Education+Time_Visits+ABstatus+AD_signature	180	-0.09	0.036	-2.47	0.015	-0.162	-0.018
Change Executive ~ PRS_AD + Age+Education+Time_Visits+ATgroup	180	-0.08	0.035	-2.285	0.024	-0.149	-0.011
Change Executive ~ PRS_AD + Age+Education+Time_Visits+ABstatus+time_estrogen	180	-0.07	0.044	-1.577	0.117	-0.157	0.018
Change Executive ~ PRS_ADnoAPOE + Age+Education+Time_Visits+ABstatus+CAIDE_20_M1	180	-0.144	0.037	-3.875	<.001	-0.217	-0.07
Change Executive ~ PRS_ADnoAPOE + Age+Education+Time_Visits+ABstatus+AD_signature	180	-0.151	0.034	-4.418	<.001	-0.218	-0.083
Change Executive ~ PRS_ADnoAPOE + Age+Education+Time_Visits+ATgroup	180	-0.136	0.034	-4.009	<.001	-0.203	-0.069
Change Executive ~ PRS_ADnoAPOE + Age+Education+Time_Visits+ABstatus+time_estrogen	180	-0.149	0.042	-3.586	<.001	-0.231	-0.067
Change Executive ~ PRS_ADnoAPOE + Age+Education+Time_Visits+ABstatus+APOE-ε4 carriership	180	-0.122	0.034	-3.607	<.001	-0.189	-0.055
MEN
Model	N	Beta	SE	T	P	CI lower	CI upper
Change Visual ~ PRS_ADnoAPOE + Age+Education+Time_Visits+ABstatus+CAIDE_20_M1	127	-0.165	0.063	-2.61	0.01	-0.29	-0.04
Change Visual ~ PRS_ADnoAPOE + Age+Education+Time_Visits+ABstatus+AD_signature	127	-0.141	0.06	-2.36	0.02	-0.26	-0.023
Change Visual ~ PRS_ADnoAPOE + Age+Education+Time_Visits+ATgroup	127	-0.141	0.059	-2.37	0.019	-0.258	-0.023
Change Visual ~ PRS_ADnoAPOE + Age+Education+Time_Visits+APOE-ε4 carriership	127	-0.104	0.06	-1.747	0.083	-0.222	0.014
Supplementary Table 6. Sensitivity analysis for the significant sex-stratified models.
