# Supplementary material for: Sex-specific early cognitive changes are linked to global and pathway-specific genetic risk for Alzheimer’s disease in at-risk individuals
Source: Biol Sex Differ. 2026 Feb 17;17:56. doi: 10.1186/s13293-025-00800-w (PMC13014877; doi:10.1186/s13293-025-00800-w)
Supplement: Supplementary file 1 — Supplementary Material 1 [file 13293_2025_800_MOESM1_ESM.zip › Supplementary Material Revision/ST7.xlsx]

## Sheet: Full 1
Model	N	Beta	SE	T	P	CI lower	CI upper
ChangeExecutive ~ pathAMYLOID + Age+Education+Time_Visits+ABstatus	180	-0.02	0.035	-0.572	0.568	-0.09	0.049
ChangeExecutive ~ pathCHOLEFFLUX + Age+Education+Time_Visits+ABstatus	180	-0.077	0.037	-2.097	0.037	-0.149	-0.005
ChangeExecutive ~ pathSTIMULUS + Age+Education+Time_Visits+ABstatus	180	-0.077	0.035	-2.225	0.027	-0.146	-0.009
ChangeExecutive ~ pathIMMUNE + Age+Education+Time_Visits+ABstatus	180	-0.026	0.035	-0.732	0.465	-0.096	0.044
ChangeExecutive ~ pathCOMPLEX + Age+Education+Time_Visits+ABstatus	180	-0.03	0.037	-0.818	0.415	-0.102	0.042
ChangeExecutive ~ pathAMYLOID_noAPOE + Age+Education+Time_Visits+ABstatus+APOE-ε4 carriership	180	-0.082	0.035	-2.361	0.019	-0.15	-0.013
ChangeExecutive ~ pathCHOLEFFLUX_noAPOE + Age+Education+Time_Visits+ABstatus+APOE-ε4 carriership	180	-0.102	0.035	-2.948	0.004	-0.171	-0.034
ChangeExecutive ~ pathSTIMULUS_noAPOE + Age+Education+Time_Visits+ABstatus+APOE-ε4 carriership	180	-0.125	0.034	-3.691	<.001	-0.192	-0.058
ChangeExecutive ~ pathIMMUNE_noAPOE + Age+Education+Time_Visits+ABstatus+APOE-ε4 carriership	180	-0.102	0.035	-2.923	0.004	-0.17	-0.033
ChangeExecutive ~ pathCOMPLEX_noAPOE + Age+Education+Time_Visits+ABstatus+APOE-ε4 carriership	180	-0.004	0.035	-0.1	0.921	-0.073	0.066
Supplementary Table 7. Sensitivity analysis with pathway-specific PRS for the significant results with executive function observed in women.
