# Supplementary material for: Sex-specific early cognitive changes are linked to global and pathway-specific genetic risk for Alzheimer’s disease in at-risk individuals
Source: Biol Sex Differ. 2026 Feb 17;17:56. doi: 10.1186/s13293-025-00800-w (PMC13014877; doi:10.1186/s13293-025-00800-w)
Supplement: Supplementary file 1 — Supplementary Material 1 [file 13293_2025_800_MOESM1_ESM.zip › Supplementary Material Revision/ST8.xlsx]

## Sheet: Full 1
Model	N	Beta	SE	T	P	CI lower	CI upper
Change Visual ~ pathAMYLOID_noAPOE + Age+Education+Time_Visits+ABstatus+APOE-ε4 carriership	127	0.053	0.059	0.901	0.369	-0.064	0.171
Change Visual ~ pathCHOLEFFLUX_noAPOE + Age+Education+Time_Visits+ABstatus+APOE-ε4 carriership	127	-0.033	0.059	-0.559	0.577	-0.15	0.084
Change Visual ~ pathSTIMULUS_noAPOE + Age+Education+Time_Visits+ABstatus+APOE-ε4 carriership	127	-0.01	0.06	-0.173	0.863	-0.13	0.109
Change Visual ~ pathIMMUNE_noAPOE + Age+Education+Time_Visits+ABstatus+APOE-ε4 carriership	127	-0.059	0.059	-0.997	0.321	-0.176	0.058
Change Visual ~ pathCOMPLEX_noAPOE + Age+Education+Time_Visits+ABstatus+APOE-ε4 carriership	127	0.008	0.06	0.136	0.892	-0.11	0.127
Supplementary Table 8. Sensitivity analysis with pathway-specific PRS for the significant results with visual function observed in men.
