# Supplementary material for: Sex-specific early cognitive changes are linked to global and pathway-specific genetic risk for Alzheimer’s disease in at-risk individuals
Source: Biol Sex Differ. 2026 Feb 17;17:56. doi: 10.1186/s13293-025-00800-w (PMC13014877; doi:10.1186/s13293-025-00800-w)
Supplement: Supplementary file 1 — Supplementary Material 1 [file 13293_2025_800_MOESM1_ESM.zip › Supplementary Material Revision/ST9.xlsx]

## Sheet: Full 1
A. WOMEN AB +
Model	N	Beta	SE	T	P	CI lower	CI upper
Change Memory ~ PRS_AD + Age+Education+Time_Visits+CAIDE_20_M1	65	-0.123	0.058	-2.122	0.038	-0.239	-0.007
Change Memory ~ PRS_AD + Age+Education+Time_Visits+AD_signature	65	-0.123	0.058	-2.13	0.037	-0.238	-0.007
Change Memory ~ PRS_AD + Age+Education+Time_Visits+ATgroup	65	-0.119	0.056	-2.117	0.039	-0.232	-0.007
Change Memory ~ PRS_AD + Age+Education+Time_Visits+time_estrogen	65	-0.092	0.068	-1.358	0.181	-0.228	0.044
Change Memory ~ PRS_ADnoAPOE + Age+Education+Time_Visits+CAIDE_20_M1	65	-0.177	0.057	-3.116	0.003	-0.292	-0.063
Change Memory ~ PRS_ADnoAPOE + Age+Education+Time_Visits+AD_signature	65	-0.155	0.056	-2.779	0.007	-0.267	-0.043
Change Memory ~ PRS_ADnoAPOE + Age+Education+Time_Visits+ATgroup	65	-0.164	0.056	-2.922	0.005	-0.276	-0.052
Change Memory ~ PRS_ADnoAPOE + Age+Education+Time_Visits+time_estrogen	65	-0.142	0.066	-2.142	0.037	-0.276	-0.009
Change Memory ~ PRS_ADnoAPOE + Age+Education+Time_Visits+APOE-ε4 carriership	65	-0.116	0.056	-2.079	0.042	-0.227	-0.004
Change Executive ~ PRS_ADnoAPOE + Age+Education+Time_Visits+CAIDE_20_M1	65	-0.235	0.067	-3.534	0.001	-0.369	-0.102
Change Executive ~ PRS_ADnoAPOE + Age+Education+Time_Visits+AD_signature	65	-0.231	0.064	-3.604	0.001	-0.359	-0.103
Change Executive ~ PRS_ADnoAPOE + Age+Education+Time_Visits+ATgroup	65	-0.21	0.065	-3.25	0.002	-0.339	-0.081
Change Executive ~ PRS_ADnoAPOE + Age+Education+Time_Visits+time_estrogen	65	-0.25	0.075	-3.326	0.002	-0.401	-0.099
Change Executive ~ PRS_ADnoAPOE + Age+Education+Time_Visits+APOE-ε4 carriership	65	-0.167	0.065	-2.558	0.013	-0.297	-0.036
B. WOMEN AB -
Model	N	Beta	SE	T	P	CI lower	CI upper
Change Executive ~ PRS_ADnoAPOE + Age+Education+Time_Visits+CAIDE_20_M1	115	-0.092	0.043	-2.13	0.036	-0.179	-0.006
Change Executive ~ PRS_ADnoAPOE + Age+Education+Time_Visits+AD_signature	115	-0.099	0.039	-2.572	0.011	-0.176	-0.023
Change Executive ~ PRS_ADnoAPOE + Age+Education+Time_Visits+time_estrogen	115	-0.086	0.048	-1.793	0.077	-0.181	0.01
Change Executive ~ PRS_ADnoAPOE + Age+Education+Time_Visits+APOE-ε4 carriership	115	-0.091	0.038	-2.372	0.019	-0.166	-0.015
Supplementary Table 9. Sensitivity analysis for the significant sex-ABstatus-stratified models in women
