# Supplementary material for: Sex-specific early cognitive changes are linked to global and pathway-specific genetic risk for Alzheimer’s disease in at-risk individuals
Source: Biol Sex Differ. 2026 Feb 17;17:56. doi: 10.1186/s13293-025-00800-w (PMC13014877; doi:10.1186/s13293-025-00800-w)
Supplement: Supplementary file 1 — Supplementary Material 1 [file 13293_2025_800_MOESM1_ESM.zip › Supplementary Material Revision/SupplementaryResults_3WayInt.xlsx]

## Sheet: 3wayInt_PRSAD_Attention
Term	Beta	Se	T	Pvalue	Lower CI	Upper CI
(Intercept)	0.774	0.522	1.482	0.139	-0.254	1.802
PRS_AD	0.074	0.065	1.144	0.254	-0.053	0.201
SexWomen	0.271	0.078	3.472	0.001	0.117	0.424
ABratio_binaryAB+	-0.009	0.102	-0.091	0.927	-0.210	0.192
Age_CI	-0.008	0.007	-1.182	0.238	-0.021	0.005
Education	0.013	0.009	1.361	0.174	-0.006	0.031
Time_Visits	0.000	0.000	-2.132	0.034	-0.001	0.000
PRS_AD:SexWomen	0.002	0.083	0.020	0.984	-0.163	0.166
PRS_AD:ABratio_binaryAB+	-0.166	0.101	-1.643	0.101	-0.365	0.033
SexWomen:ABratio_binaryAB+	-0.155	0.132	-1.169	0.243	-0.415	0.106
PRS_AD:SexWomen:ABratio_binaryAB+	0.098	0.129	0.759	0.448	-0.156	0.351

## Sheet: 3wayInt_PRSADnoAPOE_Attention
Term	Beta	Se	T	Pvalue	Lower CI	Upper CI
(Intercept)	0.690	0.531	1.300	0.195	-0.355	1.735
PRS_ADnoAPOE	0.049	0.065	0.765	0.445	-0.078	0.177
SexWomen	0.262	0.077	3.377	0.001	0.109	0.414
ABratio_binaryAB+	-0.040	0.099	-0.405	0.686	-0.235	0.155
Age_CI	-0.006	0.007	-0.870	0.385	-0.019	0.007
Education	0.015	0.009	1.592	0.113	-0.003	0.033
Time_Visits	0.000	0.000	-2.466	0.014	-0.001	0.000
PRS_ADnoAPOE:SexWomen	-0.046	0.083	-0.554	0.580	-0.209	0.117
PRS_ADnoAPOE:ABratio_binaryAB+	-0.152	0.097	-1.566	0.118	-0.343	0.039
SexWomen:ABratio_binaryAB+	-0.110	0.130	-0.848	0.397	-0.365	0.145
PRS_ADnoAPOE:SexWomen:ABratio_binaryAB+	0.122	0.125	0.979	0.328	-0.123	0.368

## Sheet: 3wayInt_PRSAD_Memory
Term	Beta	Se	T	Pvalue	Lower CI	Upper CI
(Intercept)	0.082	0.370	0.221	0.825	-0.646	0.810
PRS_AD	-0.055	0.046	-1.194	0.233	-0.144	0.035
SexWomen	0.018	0.055	0.330	0.742	-0.090	0.127
ABratio_binaryAB+	-0.082	0.072	-1.131	0.259	-0.224	0.061
Age_CI	0.001	0.005	0.255	0.799	-0.008	0.010
Education	0.006	0.007	0.866	0.387	-0.007	0.019
Time_Visits	0.000	0.000	-1.034	0.302	0.000	0.000
PRS_AD:SexWomen	0.106	0.059	1.802	0.072	-0.010	0.223
PRS_AD:ABratio_binaryAB+	-0.046	0.071	-0.650	0.516	-0.187	0.094
SexWomen:ABratio_binaryAB+	0.009	0.094	0.099	0.922	-0.175	0.194
PRS_AD:SexWomen:ABratio_binaryAB+	-0.108	0.091	-1.188	0.236	-0.288	0.071

## Sheet: 3wayInt_PRSADnoAPOE_Memory
Term	Beta	Se	T	Pvalue	Lower CI	Upper CI
(Intercept)	0.041	0.375	0.109	0.913	-0.698	0.780
PRS_ADnoAPOE	-0.061	0.046	-1.336	0.183	-0.151	0.029
SexWomen	0.006	0.055	0.103	0.918	-0.102	0.113
ABratio_binaryAB+	-0.117	0.070	-1.665	0.097	-0.255	0.021
Age_CI	0.002	0.005	0.444	0.657	-0.007	0.011
Education	0.004	0.006	0.605	0.546	-0.009	0.017
Time_Visits	0.000	0.000	-0.978	0.329	0.000	0.000
PRS_ADnoAPOE:SexWomen	0.080	0.058	1.368	0.172	-0.035	0.195
PRS_ADnoAPOE:ABratio_binaryAB+	0.015	0.069	0.224	0.823	-0.120	0.150
SexWomen:ABratio_binaryAB+	0.040	0.092	0.433	0.665	-0.141	0.220
PRS_ADnoAPOE:SexWomen:ABratio_binaryAB+	-0.160	0.088	-1.814	0.071	-0.334	0.014

## Sheet: 3wayInt_PRSAD_Executive
Term	Beta	Se	T	Pvalue	Lower CI	Upper CI
(Intercept)	0.743	0.423	1.758	0.080	-0.089	1.576
PRS_AD	0.041	0.052	0.777	0.438	-0.062	0.143
SexWomen	0.057	0.063	0.910	0.363	-0.067	0.182
ABratio_binaryAB+	-0.084	0.083	-1.018	0.309	-0.247	0.079
Age_CI	-0.010	0.005	-1.860	0.064	-0.021	0.001
Education	0.002	0.008	0.266	0.790	-0.013	0.017
Time_Visits	0.000	0.000	-1.105	0.270	-0.001	0.000
PRS_AD:SexWomen	-0.123	0.068	-1.820	0.070	-0.256	0.010
PRS_AD:ABratio_binaryAB+	-0.081	0.082	-0.995	0.320	-0.242	0.080
SexWomen:ABratio_binaryAB+	-0.015	0.107	-0.143	0.887	-0.226	0.195
PRS_AD:SexWomen:ABratio_binaryAB+	0.093	0.104	0.891	0.374	-0.112	0.298

## Sheet: 3wayInt_PRSADnoAPOE_Executive
Term	Beta	Se	T	Pvalue	Lower CI	Upper CI
(Intercept)	0.464	0.417	1.115	0.266	-0.356	1.284
PRS_ADnoAPOE	0.019	0.051	0.368	0.713	-0.081	0.118
SexWomen	0.076	0.061	1.253	0.211	-0.043	0.196
ABratio_binaryAB+	-0.100	0.078	-1.289	0.198	-0.253	0.053
Age_CI	-0.006	0.005	-1.223	0.222	-0.017	0.004
Education	0.004	0.007	0.551	0.582	-0.010	0.018
Time_Visits	0.000	0.000	-0.990	0.323	0.000	0.000
PRS_ADnoAPOE:SexWomen	-0.110	0.065	-1.696	0.091	-0.238	0.018
PRS_ADnoAPOE:ABratio_binaryAB+	-0.079	0.076	-1.040	0.299	-0.229	0.071
SexWomen:ABratio_binaryAB+	-0.019	0.102	-0.184	0.854	-0.219	0.181
PRS_ADnoAPOE:SexWomen:ABratio_binaryAB+	-0.033	0.098	-0.332	0.740	-0.225	0.160

## Sheet: 3wayInt_PRSAD_Language
Term	Beta	Se	T	Pvalue	Lower CI	Upper CI
(Intercept)	-0.784	0.826	-0.948	0.344	-2.409	0.842
PRS_AD	-0.022	0.102	-0.214	0.831	-0.223	0.179
SexWomen	0.036	0.123	0.293	0.770	-0.207	0.279
ABratio_binaryAB+	-0.207	0.162	-1.283	0.201	-0.526	0.111
Age_CI	0.011	0.011	1.012	0.312	-0.010	0.031
Education	0.008	0.015	0.551	0.582	-0.021	0.037
Time_Visits	0.000	0.000	-0.070	0.944	-0.001	0.001
PRS_AD:SexWomen	-0.017	0.132	-0.127	0.899	-0.277	0.243
PRS_AD:ABratio_binaryAB+	-0.017	0.160	-0.104	0.917	-0.331	0.298
SexWomen:ABratio_binaryAB+	0.099	0.209	0.472	0.638	-0.313	0.510
PRS_AD:SexWomen:ABratio_binaryAB+	0.019	0.204	0.093	0.926	-0.382	0.420

## Sheet: 3wayInt_PRSADnoAPOE_Language
Term	Beta	Se	T	Pvalue	Lower CI	Upper CI
(Intercept)	-0.848	0.835	-1.016	0.310	-2.491	0.795
PRS_ADnoAPOE	0.149	0.102	1.462	0.145	-0.051	0.348
SexWomen	0.052	0.122	0.424	0.672	-0.188	0.291
ABratio_binaryAB+	-0.206	0.156	-1.320	0.188	-0.512	0.101
Age_CI	0.011	0.011	1.079	0.281	-0.009	0.032
Education	0.004	0.014	0.299	0.765	-0.024	0.033
Time_Visits	0.000	0.000	0.093	0.926	-0.001	0.001
PRS_ADnoAPOE:SexWomen	-0.152	0.130	-1.168	0.244	-0.408	0.104
PRS_ADnoAPOE:ABratio_binaryAB+	-0.197	0.152	-1.291	0.198	-0.497	0.103
SexWomen:ABratio_binaryAB+	0.078	0.204	0.383	0.702	-0.323	0.479
PRS_ADnoAPOE:SexWomen:ABratio_binaryAB+	0.231	0.196	1.177	0.240	-0.155	0.617

## Sheet: 3wayInt_PRSAD_Visual
Term	Beta	Se	T	Pvalue	Lower CI	Upper CI
(Intercept)	2.246	0.643	3.493	0.001	0.981	3.512
PRS_AD	-0.080	0.079	-1.003	0.317	-0.236	0.077
SexWomen	-0.035	0.096	-0.362	0.718	-0.224	0.154
ABratio_binaryAB+	-0.007	0.126	-0.055	0.956	-0.255	0.241
Age_CI	-0.018	0.008	-2.184	0.030	-0.034	-0.002
Education	-0.017	0.011	-1.528	0.128	-0.040	0.005
Time_Visits	-0.001	0.000	-3.009	0.003	-0.001	0.000
PRS_AD:SexWomen	-0.006	0.103	-0.056	0.955	-0.208	0.196
PRS_AD:ABratio_binaryAB+	0.106	0.124	0.854	0.394	-0.138	0.351
SexWomen:ABratio_binaryAB+	0.041	0.163	0.250	0.803	-0.280	0.361
PRS_AD:SexWomen:ABratio_binaryAB+	-0.002	0.159	-0.013	0.990	-0.314	0.310

## Sheet: 3wayInt_PRSADnoAPOE_Visual
Term	Beta	Se	T	Pvalue	Lower CI	Upper CI
(Intercept)	2.197	0.646	3.402	0.001	0.926	3.467
PRS_ADnoAPOE	-0.218	0.079	-2.772	0.006	-0.372	-0.063
SexWomen	-0.025	0.094	-0.263	0.793	-0.210	0.161
ABratio_binaryAB+	-0.008	0.121	-0.064	0.949	-0.245	0.229
Age_CI	-0.019	0.008	-2.349	0.020	-0.035	-0.003
Education	-0.014	0.011	-1.271	0.205	-0.036	0.008
Time_Visits	-0.001	0.000	-2.784	0.006	-0.001	0.000
PRS_ADnoAPOE:SexWomen	0.262	0.101	2.602	0.010	0.064	0.459
PRS_ADnoAPOE:ABratio_binaryAB+	0.168	0.118	1.425	0.155	-0.064	0.400
SexWomen:ABratio_binaryAB+	0.033	0.158	0.206	0.837	-0.278	0.343
PRS_ADnoAPOE:SexWomen:ABratio_binaryAB+	-0.229	0.152	-1.510	0.132	-0.528	0.069

[truncated: 2 more sheets: 3wayInt_PRSAD_PACC, 3wayInt_PRSADnoAPOE_PACC]
